# Supplementary material for: Mast Cells Retard Tumor Growth in Ovarian Cancer: Insights from a Mouse Model
Source: Cancers (Basel). 2023 Aug 26;15(17):4278. doi: 10.3390/cancers15174278 (PMC10487127; doi:10.3390/cancers15174278)
Supplement: Supplementary file 1 [file cancers-15-04278-s001.zip]

Archive with 1 entries (1 files):
- cancers-2569220-supplementary.pdf
